# Supplementary material for: The role of γ-aminobutyric acid in aluminum stress tolerance in a woody plant, Liriodendron chinense × tulipifera
Source: Hortic Res. 2021 Apr 1;8:80. doi: 10.1038/s41438-021-00517-y (PMC8012378; doi:10.1038/s41438-021-00517-y)
Supplement: Supplementary file 2 — Supplemental Table 1 [file 41438_2021_517_MOESM2_ESM.xlsx]

## Sheet: Sheet1
Note: a: the protein ID from L. chinense genome information b: using one kit to label five differential individual iTRAQ samples of control ,1 day , 3 days, 5 days and 7 day of Al treatment. The tag of 113 was used to label the control samples; the tags of 114, 115,116 and 117 was label the samples after 1 day, 3 days ,5 days or 7 days of Al treatment; The experiments were repeated for three inde…
Identified Proteins	Homology in NCBI	Annotation	1d/CK						3d/CK						5d/CK						7d/CK
Material and energy ralated			114/113c	114/113d	114/113e	Averagef	p value		115/113c	115/113d	115/113e	Averagef	p value		116/113c	116/113d	116/113e	Averagef	p value		117/113c	117/113d	117/113e	Averagef	p value
Lchi00007	XP_010277744.1	phospholipase A1-IIgamma-like	0.74	0.71	0.74	0.73	0.033		0.83	0.45	0.94	0.74095	0.034		0.61	0.61	0.76	0.65985	0.026		0.48	0.45	0.66	0.53	0.033
Lchi00654	Q67A25	S-norcoclaurine synthase	0.47	0.39	0.43	0.43	0.04		0.5	0.45	0.69	0.55	0.031		0.76	0.73	0.77	0.75185	0.027		0.83	0.74	0.73	0.7656	0.024
Lchi01008	XP_008795050.1	subtilisin-like protease SBT6.1	1.66	1.63	1.66	1.65	0.044		1.3	1.33	1.33	1.32	0.028		1.07	1.07	1.23	1.12	0.034		0.88	0.86	1.14	0.96	0.041
Lchi28699	XP_010265527.1	shikimate O-hydroxycinnamoyltransferase-like	0.69	0.72	0.78	0.73	0.025		0.65	0.74	0.54	0.6409	0.026		0.62	0.55	0.93	0.6997	0.033		0.44	0.4	0.51	0.45	0.03
Lchi05635	XP_006844270.2	1-aminocyclopropane-1-carboxylate oxidase 1	0.81	0.81	0.73	0.78	0.031		0.72	0.82	0.41	0.65065	0.024		1.49	1.59	1.56	1.5466	0.04		1.7	1.74	1.63	1.69	0.027
Lchi04843	XP_010265620.1	putative transferase	1.05	1.03	1.07	1.05	0.036		1.21	1.16	0.99	1.12	0.044		1.25	1.25	1.46	1.32	0.026		1.74	1.65	1.56	1.65	0.029
Lchi04342	RWR78775.1	Protein disulfide-isomerase like 2-1	0.84	0.87	0.91	0.87	0.03		0.85	0.77	0.76	0.7923	0.036		0.78	0.85	0.74	0.7923	0.033		0.56	0.54	0.4	0.5012	0.023
Lchi05070	XP_008371585.2	eta-xylosidase/alpha-L-arabinofuranosidase 1-like	1.09	1.11	0.99	1.06	0.025		0.84	0.79	0.61	0.74545	0.024		0.67	0.6	0.49	0.5875	0.022		0.6	0.55	0.41	0.52	0.049
Lchi06927	P26518	Glyceraldehyde-3-phosphate dehydrogenase	1.61	1.54	1.56	1.57	0.039		1.49	1.52	1.57	1.5271	0.028		1.39	1.49	1.52	1.46805	0.034		1.57	1.53	1.83	1.6455	0.021
Lchi07133	Q60DX8	Beta-glucosidase 22	1.19	1.16	1.24	1.2	0.021		1.43	1.53	1.31	1.42565	0.03		1.48	1.56	1.51	1.5209	0.047		1.56	1.61	1.24	1.4692	0.034
Lchi07158	Q9M3B0	Probable pectinesterase	1.46	1.42	1.46	1.45	0.043		1.66	1.61	1.79	1.69	0.035		1.76	1.74	2.04	1.85	0.023		1.89	1.8	2.13	1.94	0.027
Lchi07370	XP_015888169.1	preprotein translocase subunit SECE1	2.24	2.29	2.23	2.25	0.02		1.8	1.74	1.95	1.83015	0.023		1.51	1.6	1.45	1.52	0.043		3.32	3.24	3.22	3.2601	0.032
Lchi08703	Q40412	Zeaxanthin epoxidase	1.2	1.2	1.29	1.23	0.02		1.74	1.81	1.7	1.75	0.025		1.84	1.74	1.76	1.78	0.047		1.82	1.74	1.9	1.82	0.021
Lchi08896	RWR72479.1	Ankyrin repeat	1.66	1.71	1.7	1.69	0.032		1.41	1.41	1.51	1.4443	0.048		1.3	1.23	1.21	1.24605	0.048		1.47	1.48	1.38	1.4396	0.037
Lchi09110	XP_010279646.1	ubiquitin carboxyl-terminal hydrolase 15-like isoform	0.45	0.41	0.48	0.45	0.024		0.64	0.73	0.58	0.65	0.023		0.71	0.63	0.91	0.75	0.034		0.91	1	0.96	0.96	0.035
Lchi10914	XP_010250262.1	glycerol kinase-like	1.18	1.15	1.07	1.13	0.039		1.21	1.15	1.47	1.27735	0.029		1.78	1.83	1.55	1.72	0.028		2.27	2.2	2.16	2.21	0.032
Lchi07590	RWR73866.1	periodic tryptophan protein 1	0.76	0.74	0.72	0.74	0.038		0.66	0.72	0.88	0.75335	0.021		0.83	0.81	0.98	0.87465	0.026		0.52	0.49	0.55	0.52	0.048
Lchi07808	XP_020591592.1	receptor-like protein kinase FERONIA	0.61	0.62	0.7	0.64	0.03		0.79	0.69	0.69	0.72365	0.038		0.44	0.44	0.71	0.53	0.033		0.54	0.46	0.53	0.51	0.034
Lchi08095	RWR75916.1	protein ZINC INDUCED FACILITATOR-LIKE 1-like protein	0.65	0.59	0.64	0.63	0.033		0.67	0.62	0.82	0.7006	0.027		0.66	0.73	0.68	0.6876	0.03		0.74	0.68	0.59	0.6682	0.023
Lchi11646	RWR96347.1	Glycosyl transferase	0.89	0.94	0.93	0.92	0.045		0.87	0.95	1.07	0.96575	0.02		0.84	0.91	0.84	0.8655	0.028		1.68	1.7	1.55	1.6453	0.049
Lchi11961	EOY02650.1	Succinate dehydrogenase 2-2 [Theobroma cacao]	1.51	1.56	1.59	1.55	0.027		1.12	1.03	1.4	1.18225	0.021		1.09	1.16	0.94	1.06285	0.027		2.03	2.04	2.26	2.1112	0.028
Lchi12018	XP_019053161.1	subtilisin-like protease SBT5.4	1.28	1.26	1.24	1.26	0.021		1.63	1.7	1.73	1.6843	0.037		2.01	2.08	1.79	1.96	0.022		2.03	1.94	2.18	2.05	0.023
Lchi12152	Q9SJ81	Fasciclin-like arabinogalactan protein 7	0.73	0.62	0.73	0.69	0.024		0.73	0.68	0.98	0.79965	0.026		0.74	0.78	0.66	0.7275	0.029		0.6	0.55	0.41	0.52	0.022
Lchi12335	XP_010273431.1	GDSL esterase/lipase	1.13	1.18	1.2	1.17	0.035		2.56	2.59	2.47	2.54155	0.035		1.41	1.46	1.55	1.4724	0.037		1.5	1.55	1.57	1.5392	0.035
Lchi12803	AAB17191.1	laccase	1.15	1.13	1.26	1.18	0.024		1.42	1.51	1.04	1.32375	0.035		1.74	1.77	1.43	1.65	0.05		1.78	1.69	1.87	1.78	0.048
Lchi13108	Q8W250	1-deoxy-D-xylulose 5-phosphate reductoisomerase PE=2 SV=2	1.03	1.02	0.91	0.99	0.037		0.76	0.69	0.88	0.777	0.035		0.56	0.58	0.8	0.64355	0.023		0.59	0.57	0.4	0.52	0.029
Lchi14470	Q6YZX6	Putative aconitate hydratase	0.99	0.98	1.04	1	0.034		1.09	1.15	1.18	1.14225	0.027		0.6	0.56	0.7	0.62	0.04		0.45	0.48	0.72	0.55	0.045
Lchi15095	XP_010248383.1	alpha-galactosidase 1-like	1.22	1.18	1.17	1.19	0.029		1.1	1.19	1.08	1.1241	0.028		1.49	1.56	1.55	1.5321	0.045		1.78	1.81	1.49	1.6968	0.031
Lchi15595	OVA09400.1	S-adenosyl-L-methionine-dependent methyltransferase	0.6	0.62	0.57	0.6	0.025		0.6	0.55	0.54	0.56155	0.03		0.24	0.18	0.46	0.2958	0.029		0.33	0.33	0.57	0.4109	0.036
Lchi15745	RWR74985.1	P-loop containing nucleoside triphosphate hydrolases superfamily protein isoform 1	0.7	0.71	0.56	0.66	0.022		0.9	0.82	0.82	0.84745	0.024		1.43	1.49	1.1	1.33825	0.031		1.73	1.7	1.47	1.63	0.027
Lchi16406	O22870	Probable FKBP-type peptidyl-prolyl cis-trans isomerase 2	0.56	0.52	0.48	0.52	0.049		0.62	0.63	0.69	0.6446	0.038		0.67	0.6	0.9	0.72435	0.037		0.7	0.79	0.72	0.7375	0.02
Lchi16602	RWR76607.1	cytochrome P450 709B2-like protein	0.94	1.01	0.95	0.97	0.021		1.08	1.16	0.9	1.04635	0.025		0.67	0.58	0.75	0.66335	0.031		0.55	0.56	0.39	0.5	0.031
Lchi16870	AFM73599.1	caffeate O-methyltransferase	0.91	0.9	0.81	0.87	0.045		0.84	0.85	0.56	0.75	0.048		0.52	0.44	0.86	0.604	0.032		0.53	0.46	0.54	0.51	0.029
Lchi17242	XP_010241300.1	3-oxoacyl-[acyl-carrier-protein] synthase I	0.84	0.83	0.87	0.85	0.031		0.75	0.68	0.55	0.65885	0.038		0.48	0.41	0.71	0.5322	0.03		0.43	0.49	0.58	0.5	0.021
Lchi18131	Q9C9C4	Enolase 1	0.81	0.77	0.77	0.78	0.042		0.65	0.7	0.83	0.7273	0.04		0.91	0.82	0.84	0.8577	0.021		0.54	0.45	0.6	0.53	0.033
Lchi18710	O64407	Beta-amylase	0.79	0.72	0.73	0.75	0.021		0.73	0.67	0.98	0.7943	0.031		0.53	0.47	0.75	0.5811	0.035		0.51	0.47	0.52	0.5	0.023
Lchi20065	RWR96044.1	beta-amylase 1	1.1	1.06	1.07	1.08	0.037		1.04	1.04	1.02	1.0335	0.026		0.93	0.98	0.92	0.9439	0.035		1.74	1.81	1.49	1.68	0.039
Lchi20170	RWR74680.1	U-box domain-containing protein 44-like protein	1.65	1.71	1.7	1.69	0.042		1.58	1.64	1.57	1.5994	0.043		1.68	1.74	1.55	1.6585	0.021		1.94	1.88	1.76	1.86	0.038
Lchi21516	Q9LSM9	Serine carboxypeptidase-like 33	0.94	0.87	0.93	0.91	0.027		0.79	0.73	1.06	0.8575	0.035		0.63	0.66	0.51	0.602	0.03		0.56	0.66	0.34	0.52	0.03
Lchi22572	P93629	Alcohol dehydrogenase class-3	1.89	1.85	1.81	1.85	0.039		1.59	1.54	1.75	1.6279	0.02		1.36	1.39	1.3	1.3494	0.041		1.55	1.53	1.58	1.5532	0.034
Lchi22809	XP_022159891.1	phosphoglycerate mutase-like protein	0.78	0.77	0.84	0.8	0.047		0.67	0.7	0.61	0.66025	0.037		0.67	0.71	0.48	0.62	0.041		0.46	0.47	0.59	0.51	0.021
Lchi22838	XP_010242476.1	UDP-glycosyltransferase 74F2-like	1	1.04	1.08	1.04	0.02		0.98	1.07	0.68	0.9094	0.044		0.65	0.7	0.4	0.5863	0.036		0.56	0.52	0.48	0.52	0.029
Lchi23605	O22060	Sucrose-phosphate synthase 1	1.35	1.3	1.38	1.34	0.026		1.01	1.01	0.9	0.9712	0.02		0.86	0.94	0.75	0.85	0.034		0.63	0.59	0.4	0.54	0.049
Lchi24332	P92980	5'-adenylylsulfate reductase 3=2	0.96	0.91	0.87	0.91	0.042		0.71	0.74	0.53	0.66	0.021		0.63	0.67	0.5	0.5996	0.036		0.47	0.37	0.75	0.53	0.025
Lchi24365	Q6SJV8	Magnesium-protoporphyrin IX monomethyl ester	1.68	1.68	1.59	1.65	0.033		1.45	1.35	1.79	1.53	0.039		1.3	1.31	1.07	1.23	0.034		1.15	1.23	0.98	1.12	0.035
Lchi24560	P37890	Serine carboxypeptidase 1	0.5	0.52	0.54	0.52	0.04		0.63	0.72	0.78	0.7111	0.037		0.81	0.75	0.78	0.77945	0.025		0.72	0.76	0.54	0.674	0.022
Lchi25656	OVA02491.1	Adenylate kinase	0.51	0.5	0.64	0.55	0.038		0.55	0.58	0.72	0.61485	0.026		0.7	0.76	0.63	0.693	0.031		0.66	0.76	0.69	0.7054	0.039
Lchi33672	Q54FB7	Xanthine dehydrogenase	0.83	0.87	0.89	0.86	0.048		0.81	0.82	0.6	0.7441	0.038		0.54	0.64	0.48	0.55	0.031		0.6	0.68	0.25	0.51	0.025
Lchi27653	O48905	Malate dehydrogenase	1.58	1.58	1.45	1.54	0.021		1.67	1.57	1.7	1.6465	0.024		1.85	1.93	1.77	1.85	0.039		2.14	2.22	2.27	2.21	0.034
Lchi27863	XP_010274618.1	haloacid dehalogenase-like hydrolase domain-containing protein	0.71	0.67	0.68	0.69	0.036		0.43	0.46	0.54	0.4777	0.036		0.43	0.48	0.43	0.44585	0.044		0.53	0.62	0.42	0.52	0.034
Lchi28356	P93740	Nudix hydrolase	0.72	0.67	0.65	0.68	0.042		0.73	0.69	0.69	0.70155	0.03		0.57	0.6	0.7	0.622	0.034		0.6	0.5	0.55	0.55	0.021
Lchi29784	OVA12460.1	Acid phosphatase	0.93	0.94	0.84	0.9	0.021		0.98	1.01	0.71	0.90055	0.04		0.97	1.02	0.93	0.97405	0.033		1.67	1.76	1.44	1.6237	0.033
Lchi29868	OVA17133.1	RNA recognition motif domain [Macleaya cordata]	0.71	0.76	0.7	0.72	0.028		0.62	0.62	0.63	0.623	0.034		0.72	0.63	0.58	0.64255	0.049		0.48	0.41	0.76	0.55	0.027
Lchi30223	Q84P21	4-coumarate--CoA ligase-like 5	1.78	1.74	1.73	1.75	0.032		1.66	1.6	1.77	1.67985	0.038		1.18	1.26	0.88	1.10605	0.021		1.33	1.24	1.43	1.3327	0.039
Lchi30309	Q15GI3	Isoeugenol synthase 1	1.01	1.05	1.01	1.02	0.05		2.07	2.08	2.24	2.13035	0.025		1.57	1.5	1.88	1.65	0.027		1.29	1.22	1.51	1.3431	0.03
Lchi30327	XP_010266775.1	inositol-tetrakisphosphate 1-kinase 3	1.05	0.99	1.03	1.02	0.042		0.8	0.81	0.92	0.84315	0.019		0.56	0.61	0.51	0.56	0.029		0.5	0.57	0.24	0.44	0.038
Lchi31037	Q39659	Glyoxysomal fatty acid beta-oxidation multifunctional protein MFP-a	1.67	1.66	1.62	1.65	0.031		1.47	1.48	1.7	1.54955	0.036		1.15	1.19	1.39	1.24235	0.039		1.14	1.06	1.41	1.2035	0.035
Lchi31073	Q08480	Adenylate kinase B	0.62	0.66	0.62	0.63	0.039		0.76	0.73	0.6	0.69625	0.026		0.59	0.64	0.34	0.52	0.029		0.39	0.38	0.48	0.42	0.036
Lchi31134	RWR75085.1	RNA-dependent RNA polymerase 1	2.28	2.24	2.21	2.24	0.047		1.73	1.65	1.53	1.6372	0.022		1.85	1.82	1.65	1.77405	0.038		1.94	1.85	2.1	1.962	0.028
Lchi07574	PON41573.1	cyclin-dependent kinase inhibitor SMR3-like protein	1.35	1.36	1.44	1.38	0.026		1.42	1.4	1.44	1.42	0.045		1.69	1.62	1.47	1.5952	0.02		1.8	1.75	2.03	1.86	0.021
Lchi21351	RWR80850.1	caffeic acid 3-O-methyltransferase 1	1.42	1.44	1.46	1.44	0.035		1.34	1.34	1.59	1.4226	0.032		1.6	1.53	1.5	1.5428	0.019		1.63	1.56	1.85	1.68	0.027
Lchi33551	Q06450	ATP synthase subunit epsilon	0.75	0.73	0.76	0.75	0.039		0.67	0.75	0.56	0.6576	0.03		0.64	0.68	0.36	0.56	0.029		0.57	0.6	0.27	0.48	0.045
Lchi31949	OVA05103.1	Disease resistance proteinn	1.33	1.29	1.25	1.29	0.038		1.54	1.48	1.55	1.52215	0.029		1.71	1.68	1.57	1.65	0.024		1.96	2.03	1.95	1.98	0.024
Lchi02822	XP_010276236.1	Glutamate decarboxylase	1.62	1.61	1.72	1.65	0.025		2.06	2.04	1.78	1.96	0.036		2.89	2.91	3.07	2.96	0.036		2.12	2.12	2.39	2.21	0.029
Lchi05759	RWR75143.1	glutamate decarboxylase	1.29	1.28	1.18	1.25	0.029		1.84	1.93	1.81	1.86	0.021		1.98	1.99	1.97	1.98	0.038		2.16	2.2	2.24	2.2	0.029
Lchi21261	XP_024018805.1	succinate-semialdehyde dehydrogenase, mitochondrial [Morus notabilis]	1.57	1.51	1.48	1.52	0.037		1.9	1.99	1.99	1.96	0.036		2.31	2.38	1.94	2.21	0.033		1.9	1.98	2.06	1.98	0.035
Lchi33672	PQQ19947.1	armadillo repeat-containing kinesin-like protein 3	0.87	0.86	0.86	0.86	0.031		0.79	0.71	0.73	0.7441	0.029		0.71	0.68	0.83	0.7386	0.025		0.55	0.61	0.55	0.5712	0.02
Lchi31616	Q8CAK1	Putative transferase CAF17 homolog	0.83	0.76	0.78	0.79	0.023		0.82	0.72	0.75	0.76535	0.023		0.56	0.49	0.41	0.48605	0.024		0.5	0.58	0.25	0.44	0.03
Lchi26278	XP_018838773.1	glyceraldehyde-3-phosphate dehydrogenase GAPCP2	0.7	0.68	0.59	0.66	0.044		1.26	1.33	1.04	1.2101	0.037		1.59	1.64	1.25	1.49425	0.023		0.54	0.61	0.41	0.52	0.047
Lchi32998	OVA18960.1	Pyrroline-5-carboxylate reductase	1.66	1.69	1.69	1.68	0.036		2.37	2.36	2.24	2.32	0.045		3.24	3.26	3.46	3.32	0.034		2.92	2.83	3.13	2.96	0.019
Lchi17537		aldehyde dehydrogenase isoform	1.11	1.15	1.1	1.12	0.032		2.11	1.92	1.85	1.96	0.031		2.05	2.11	2.2	2.12	0.042		1.75	1.92	1.88	1.85	0.032
Lchi04198	XP_020114090.1	proline synthesis delta 1-pyrroline-5-carboxylate synthase	1.55	1.5	1.54	1.53	0.047		2.05	2.07	1.76	1.96	0.046		2.41	2.46	2.09	2.32	0.02		2.61	2.56	2.72	2.63	0.04
Lchi06125	RWR77759.1	LchiMATE1,homology to Sorghum MATE	1.92	2	1.96	1.96	0.025		2.37	2.47	2.11	2.32	0.02		2.63	2.65	2.67	2.65	0.041		2.76	2.69	3.13	2.86	0.04
Lchi26133	RWR83662.1	LchiMATE2, homology to Arabidopsis MATE	1.67	1.65	1.63	1.65	0.047		2.58	2.54	2.77	2.63	0.033		3.04	3.07	2.77	2.96	0.02		2.89	2.87	2.78	2.85	0.032
cell organelle related
Lchi00260	PSR92533.1	Two-component response regulator	1.85	1.9	1.81	1.85	0.03		2.07	2.04	1.87	1.9931	0.034		1.13	1.15	1.14	1.1397	0.022		1.26	1.35	1.07	1.2255	0.025
Lchi02324	XP_008808272.1	mitochondrial import inner membrane translocase subunit Tim13-like	0.69	0.78	0.74	0.74	0.022		0.68	0.77	0.34	0.5967	0.025		0.76	0.71	1.07	0.84445	0.041		1.68	1.59	1.6	1.62	0.036
Lchi03557	XP_002283490.1	profilin-1	0.5	0.51	0.55	0.52	0.022		0.72	0.69	0.66	0.6883	0.028		0.87	0.79	1.1	0.91925	0.046		0.69	0.75	0.7	0.7168	0.028
Lchi04290	RWR95624.1	tRNAHis guanylyltransferase 1-like protein	1.44	1.44	1.31	1.4	0.035		1.31	1.36	1.5	1.3915	0.029		1.39	1.35	1.31	1.35005	0.044		1.81	1.77	1.78	1.79	0.045
Lchi06287	AAY87014.1	3-hydroxy-methylglutaryl coenzyme A reductase	0.57	0.56	0.61	0.58	0.027		0.62	0.55	0.6	0.5894	0.025		0.61	0.52	0.71	0.6126	0.03		0.93	0.92	1.09	0.98	0.029
Lchi07286	XP_020521667.1	NADH dehydrogenase [ubiquinone] 1 alpha subcomplex subunit 1 isoform X2	0.51	0.56	0.58	0.55	0.029		0.63	0.58	0.48	0.56295	0.041		0.65	0.58	0.82	0.6811	0.023		0.52	0.62	0.24	0.4583	0.042
Lchi07632	Q8H0W1	Chloroplast processing peptidase	0.55	0.54	0.48	0.52	0.032		0.5	0.42	0.72	0.54775	0.048		0.33	0.23	0.6	0.38495	0.043		0.47	0.51	0.66	0.5452	0.028
Lchi11787	O22160	Thylakoid lumenal 15 kDa protein 1	0.58	0.56	0.48	0.54	0.034		0.82	0.83	0.6	0.75105	0.037		0.97	0.95	0.9	0.94	0.027		0.99	1.02	0.96	0.99	0.027
Lchi17379	OVA00281.1	Ribonuclease III domain	1.02	1.1	1.03	1.05	0.023		0.71	0.75	0.69	0.7162	0.029		0.65	0.68	0.53	0.62	0.033		0.56	0.58	0.51	0.55	0.02
Lchi22984	P46287	60S ribosomal protein L11	0.96	0.95	0.89	0.93	0.025		0.58	0.49	0.8	0.61975	0.048		0.57	0.52	0.6	0.56	0.027		0.5	0.41	0.65	0.52	0.02
Lchi25788	RWR90945.1	Leucine-rich repeat	2.23	2.22	2.27	2.24	0.031		1.52	1.53	1.8	1.6193	0.03		1.66	1.67	1.63	1.65	0.035		1.48	1.47	1.62	1.52	0.023
Lchi28757	O22773	Thylakoid lumenal 16.5 kDa protein	0.59	0.62	0.7	0.64	0.022		0.57	0.48	0.93	0.66	0.03		0.55	0.46	0.85	0.62	0.024		0.46	0.53	0.66	0.55	0.028
Lchi30939	XP_015888014.1	photosystem I reaction center subunit II	1.31	1.34	1.29	1.31	0.023		1.48	1.42	1.61	1.501	0.022		1.58	1.49	1.79	1.62	0.049		1.64	1.63	1.71	1.6584	0.029
Lchi32788	RWR72887.1	pericentriolar material 1 protein	1.21	1.21	1.26	1.23	0.047		1.31	1.24	1.45	1.33	0.02		1.43	1.47	1.31	1.404	0.023		1.92	1.84	1.78	1.8444	0.037
Lchi33004	P31336	Photosystem II 5 kDa protein	1.01	1.01	1.11	1.04	0.03		1.1	1.03	1.23	1.12295	0.032		1.59	1.66	1.61	1.62	0.036		1.72	1.78	1.56	1.69	0.026
Lchi12439	RWR92894.1	pollen-specific leucine-rich repeat extensin-like protein 2	1.88	1.82	1.83	1.84	0.025		1.74	1.79	1.39	1.63985	0.032		1.65	1.61	1.94	1.7312	0.022		1.36	1.3	1.54	1.3957	0.022
Lchi26491	P94026	Ribulose-1,5 bisphosphate carboxylase/oxygenase large subunit N-methyltransferase	0.94	0.93	1.05	0.97	0.043		0.81	0.85	0.95	0.86965	0.029		0.75	0.79	0.75	0.76385	0.027		0.54	0.58	0.44	0.52	0.042
Lchi01089	RWR81126.1	long-chain-alcohol oxidase FAO4A	0.99	0.99	0.97	0.98	0.04		0.64	0.69	0.63	0.65515	0.036		0.56	0.49	0.62	0.55595	0.027		0.62	0.7	0.32	0.55	0.039
Lchi02667	XP_010242310.1	RRP12-like protein	0.97	0.97	0.87	0.94	0.036		0.76	0.79	0.43	0.66085	0.023		0.62	0.64	0.45	0.57045	0.027		0.58	0.55	0.36	0.5	0.021
Lchi03581	XP_019081774.1	nucleolin 2 isoform X4	0.79	0.82	0.91	0.84	0.036		0.56	0.65	0.66	0.62545	0.026		0.56	0.61	0.7	0.621	0.024		0.4	0.35	0.63	0.46	0.049
Lchi03786	Q9T076	Early nodulin-like protein 2	0.85	0.9	0.85	0.87	0.023		0.9	0.87	0.97	0.9099	0.023		0.64	0.68	0.54	0.61925	0.026		0.59	0.57	0.52	0.56	0.019
Lchi04100	Q94AZ4	Probable calcium-binding protein CML13	0.71	0.71	0.78	0.73	0.042		0.63	0.65	0.68	0.65535	0.037		0.63	0.62	0.78	0.6778	0.019		0.6	0.55	0.5	0.55	0.032
Epigenetic regulation
Lchi06317	Q69VD5	Protein argonaute PNH1	1.65	1.62	1.59	1.62	0.028		1.48	1.5	1.56	1.5147	0.032		0.87	0.89	1.04	0.9326	0.023		1.19	1.22	1.1	1.1721	0.049
Lchi00443	RWR95317.1	glutaredoxin-C14	0.86	0.87	0.88	0.87	0.043		0.68	0.58	0.66	0.64165	0.025		0.51	0.54	0.61	0.55	0.035		0.59	0.52	0.46	0.52	0.048
Lchi00938	XP_008792848.1	probable nucleoredoxin 1	0.58	0.57	0.45	0.53	0.032		0.74	0.74	0.81	0.76615	0.029		0.69	0.64	0.98	0.7705	0.038		0.95	1.04	0.95	0.98	0.046
Lchi00980	Q9W6I1	RNA-binding protein with multiple splicing	0.74	0.71	0.83	0.76	0.029		0.49	0.4	0.85	0.57755	0.024		0.61	0.63	0.41	0.55	0.047		0.5	0.47	0.4	0.46	0.028
Lchi01185	XP_010259990.1	glycine-rich RNA-binding protein 3	0.62	0.68	0.6	0.63	0.032		0.49	0.5	0.67	0.55215	0.038		0.55	0.59	0.42	0.52	0.047		0.7	0.63	1.04	0.788	0.031
Lchi03287	RWR75279.1	ABC transporter I family member 17	0.56	0.57	0.46	0.53	0.021		0.71	0.63	0.79	0.71035	0.043		0.9	1	0.82	0.90755	0.023		0.91	0.86	1.2	0.99	0.025
Lchi03619	RWR75335.1	transcription factor MYB36	1.58	1.59	1.69	1.62	0.039		0.8	0.86	0.81	0.8225	0.023		0.82	0.74	1.15	0.90165	0.026		2.97	2.9	2.76	2.8748	0.023
Lchi05365	Q04836	ribonucleoprotein	0.58	0.62	0.62	0.61	0.021		0.63	0.65	0.49	0.5923	0.041		0.81	0.73	0.85	0.8011	0.046		0.6	0.62	0.75	0.6572	0.036
Lchi09914	Q9M531	Histone H2A	0.98	0.94	0.96	0.96	0.026		0.62	0.62	0.38	0.5404	0.036		0.6	0.69	0.49	0.59325	0.031		0.61	0.54	0.75	0.632	0.022
Lchi10007	P28644	28 kDa ribonucleoprotein	0.73	0.73	0.61	0.69	0.041		0.64	0.61	0.68	0.6424	0.049		0.58	0.61	0.4	0.53	0.028		0.42	0.51	0.6	0.51	0.026
Lchi11869	OVA15796.1	Helicase [Macleaya cordata]	1.4	1.37	1.34	1.37	0.036		1.6	1.63	1.73	1.65	0.04		1.39	1.42	1.17	1.3266	0.047		1.3	1.34	1.03	1.222	0.023
Lchi12001	Q9ZP21	Thioredoxin M-type	0.77	0.83	0.82	0.81	0.022		0.88	0.88	0.59	0.7833	0.046		0.9	0.97	0.54	0.79975	0.033		0.6	0.53	0.51	0.55	0.029
Lchi23330	XP_010273523.1	pre-mRNA-processing protein 40A	0.7	0.73	0.79	0.74	0.024		0.69	0.62	0.55	0.6186	0.022		0.76	0.79	0.74	0.76405	0.024		0.47	0.52	0.52	0.5	0.021
Lchi24553	Q84L31	Putative DNA repair protein RAD23-3	0.68	0.66	0.73	0.69	0.024		0.52	0.62	0.42	0.52	0.032		0.64	0.55	0.48	0.56	0.037		0.96	0.99	0.76	0.905	0.021
Lchi26336	Q08937	ribonucleoprotein B	0.57	0.55	0.67	0.6	0.02		0.56	0.52	0.57	0.55	0.027		0.65	0.55	0.76	0.65395	0.029		0.74	0.75	0.54	0.6765	0.032
Lchi27062	Q8GYX8	Chaperone protein dnaJ 10	1.71	1.67	1.69	1.69	0.048		1.53	1.54	1.76	1.60925	0.021		1.69	1.67	1.55	1.63875	0.03		1.7	1.7	1.69	1.6957	0.049
Lchi27497	XP_010922315.1	serine/arginine-rich SC35-like splicing factor SCL30	0.83	0.8	0.86	0.83	0.026		0.61	0.61	0.9	0.70715	0.04		0.45	0.55	0.33	0.44415	0.041		1.77	1.74	1.67	1.7284	0.026
Lchi02571	XP_010242660.1	histone-lysine N-methyltransferase	0.8	0.8	0.76	0.79	0.038		0.69	0.73	0.8	0.73985	0.02		0.67	0.77	0.44	0.63	0.025		0.55	0.48	0.53	0.52	0.049
Lchi03011	RWR86954.1	alkylated DNA repair protein alkB 8	1.64	1.71	1.69	1.68	0.046		1.29	1.39	1.32	1.3338	0.021		1.21	1.3	1.35	1.28495	0.027		1.28	1.31	1.52	1.3664	0.03
Lchi03876	RWR89257.1	tRNA dimethylallyltransferase 9 isoform	1.77	1.79	1.69	1.75	0.025		1.45	1.44	1.56	1.483	0.023		1.29	1.33	1.25	1.28885	0.041		1.29	1.27	1.2	1.2536	0.023
Lchi04436	XP_010261379	exocyst complex component SEC10-like	1.09	1.02	1.09	1.07	0.043		0.96	0.9	0.91	0.92495	0.03		0.62	0.61	0.76	0.65985	0.034		0.46	0.41	0.64	0.5	0.041
Lchi32037	Q0D8N0	DEAD-box ATP-dependent RNA helicase 53	1.45	1.45	1.45	1.45	0.02		1.6	1.59	1.53	1.5717	0.045		1.93	1.99	1.64	1.8536	0.02		1.73	1.8	1.56	1.6988	0.031
Defense related
Lchi03686	Q0DC89	Peptide methionine sulfoxide reductase	0.95	0.92	0.99	0.95	0.031		0.84	0.83	0.8	0.82295	0.022		0.61	0.54	0.93	0.69655	0.024		0.51	0.52	0.62	0.55	0.043
Lchi06330	OVA15349.1	Glutathione S-transferase	1	1.04	1.08	1.04	0.031		1.5	1.52	1.71	1.5776	0.026		1.64	1.6	1.72	1.65	0.046		2.93	2.98	3.08	2.9971	0.029
Lchi09821	ABJ90144.1	polyphenol oxidase [Annona cherimola]	1.03	1.01	1.03	1.02	0.019		0.82	0.9	0.75	0.8239	0.025		0.61	0.58	0.54	0.5746	0.036		0.44	0.36	0.77	0.52	0.021
Lchi14231	XP_021625360.1	heat shock protein-like	1.22	1.24	1.23	1.23	0.033		1.63	1.7	1.84	1.72	0.036		1.96	1.96	1.95	1.96	0.022		2.27	2.19	2.17	2.21	0.036
Lchi15769	Q9LTV6	Peroxisomal 2,4-dienoyl-CoA reductase	1.36	1.34	1.27	1.32	0.026		1.6	1.52	1.92	1.68	0.032		1.82	1.88	1.85	1.85	0.027		2.05	2.05	2.26	2.12	0.027
Lchi16057	XP_010921586	polyphenol oxidase	1.13	1.17	1.08	1.13	0.04		1.28	1.28	1.4	1.32	0.024		1.54	1.55	1.56	1.55	0.027		1.7	1.67	1.63	1.6647	0.028
Lchi17145	Q6QPJ6	Peroxiredoxin Q	1.12	1.11	1.13	1.12	0.034		0.82	0.9	0.86	0.86	0.038		0.43	0.47	0.67	0.52	0.021		0.39	0.34	0.62	0.45	0.024
Lchi18483	Q45QI7	Chalcone--flavonone isomerase	0.8	0.76	0.78	0.78	0.027		0.67	0.71	0.92	0.7648	0.048		0.45	0.5	0.55	0.5	0.043		0.53	0.56	0.3	0.46	0.036
Lchi19027	XP_010259661	glutathione S-transferase F13	1.51	1.47	1.42	1.47	0.028		1.05	1.12	1.19	1.1208	0.025		2	2.09	1.85	1.98	0.025		1.86	1.79	1.7	1.7836	0.032
Lchi20649	Q9SJZ2	Peroxidase 17	1.27	1.24	1.18	1.23	0.02		1.46	1.44	1.66	1.52	0.028		1.91	1.87	2.1	1.96	0.021		2.18	2.17	2.02	2.12	0.023
Lchi24848	O80845	Peroxisomal membrane protein 11D	1.24	1.28	1.3	1.27	0.032		1.53	1.58	1.56	1.55805	0.046		2.03	1.94	2.14	2.0367	0.024		1.3	1.27	1.49	1.3544	0.039
Lchi25064	P51118	Glutamine synthetase cytosolic isozyme 1	1.58	1.54	1.54	1.55	0.046		1.67	1.76	1.52	1.65	0.021		2.04	2	2.32	2.12	0.026		2.27	2.2	2.52	2.33	0.036
Lchi26412	P30222	Small heat shock protein	1.24	1.2	1.19	1.21	0.033		1.56	1.51	1.88	1.65	0.034		2.23	2.29	2.18	2.23	0.027		2.07	2.02	2.2	2.1	0.03
Lchi27219	P92947	Monodehydroascorbate reductase	1.42	1.41	1.43	1.42	0.02		1.72	1.72	1.51	1.65	0.048		2.03	2.01	1.9	1.98	0.034		1.54	1.61	1.44	1.53	0.034
Lchi30758	XP_008791855.1	universal stress protein PHOS32	1.12	1.02	1.08	1.07	0.032		1.38	1.38	1.27	1.34275	0.031		2.17	2.17	2.03	2.12225	0.028		1.59	1.58	1.78	1.65	0.05
Lchi33827	P37219	Abscisic stress-ripening protein	1.37	1.35	1.46	1.39	0.036		1.34	1.41	1.45	1.4022	0.032		1.63	1.71	1.75	1.6976	0.027		1.76	1.84	1.43	1.6762	0.048
Lchi07211	XP_010261762.1	20 kDa chaperonin	0.78	0.77	0.85	0.8	0.025		0.66	0.71	0.6	0.65775	0.036		0.69	0.64	0.9	0.74015	0.029		0.57	0.49	0.52	0.53	0.042
Lchi04095	XP_022882318.1	trypsin inhibitor 2	0.93	0.97	0.98	0.96	0.036		1.31	1.3	1.35	1.32	0.025		1.7	1.73	1.51	1.65	0.033		0.97	1	0.73	0.8989	0.028
Lchi05520	O64411	Polyamine oxidase	0.9	0.93	0.91	0.91	0.027		1.36	1.45	1.15	1.32	0.026		1.79	1.78	1.98	1.85	0.028		1.32	1.38	1.39	1.36	0.032
Lchi13248	Q8LFQ6	Glutaredoxin-C4	0.66	0.67	0.67	0.67	0.023		0.7	0.67	0.65	0.67285	0.025		0.56	0.61	0.51	0.56	0.02		0.55	0.59	0.42	0.52	0.032
Lchi14208	P17598	Catalase isozyme 1	1.52	1.54	1.59	1.55	0.047		1.58	1.57	1.8	1.65	0.025		1.82	1.77	1.96	1.85	0.022		1.37	1.36	1.66	1.4634	0.036
Lchi10272	XP_010936646.1	peroxidase	1.27	1.28	1.26	1.27	0.021		1.58	1.53	1.49	1.53355	0.027		1.63	1.55	1.83	1.67	0.028		1.18	1.28	1.02	1.1584	0.046
Transcriptional factor
Lchi02508	XP_028093729.1	nuclear transport factor 2B	1.55	1.62	1.55	1.57	0.038		1.33	1.27	1.53	1.37835	0.025		1.21	1.24	1.4	1.28515	0.035		1.63	1.71	1.58	1.6427	0.035
Lchi08332	RVW49894.1	putative transcription factor KAN2	0.74	0.77	0.7	0.74	0.023		0.72	0.65	0.95	0.77735	0.034		0.73	0.78	0.73	0.74495	0.046		0.51	0.43	0.78	0.5736	0.043
Lchi16547	XP_028097711.1	transcription factor MYB30-like isoform X1	0.46	0.51	0.56	0.51	0.03		0.57	0.49	0.73	0.59565	0.04		0.69	0.7	0.68	0.69085	0.044		0.97	1.02	0.9	0.9615	0.02
Lchi31488	XP_017981395.1	MADS-box transcription factor 23	0.75	0.72	0.75	0.74	0.037		0.57	0.57	0.52	0.55515	0.031		0.6	0.69	0.27	0.52	0.025		0.44	0.52	0.39	0.45	0.037
Lchi12860	PON44980	Transcription initiation factor	1.09	1.11	1.13	1.11	0.039		1.15	1.15	0.99	1.09835	0.047		1.33	1.31	1.43	1.3567	0.037		1.75	1.71	1.54	1.6663	0.021
Lchi09115	P20290	Transcription factor BTF3	0.8	0.75	0.78	0.78	0.03		0.67	0.7	0.57	0.65	0.024		0.57	0.58	0.41	0.52	0.022		0.37	0.33	0.62	0.44	0.033
Lchi14090	XP_010260864.1	zinc finger CCCH domain-containing protein 37 isoform X1	0.86	0.82	0.76	0.81	0.027		0.67	0.62	0.79	0.6944	0.032		0.55	0.46	0.57	0.52555	0.027		0.55	0.58	0.43	0.52	0.031
Lchi14538	XP_010929825.1	zinc finger CCCH domain-containing protein ZFN-like isoform X1	1.1	1.09	1.12	1.1	0.034		0.99	0.91	0.98	0.96	0.031		0.61	0.63	0.62	0.62	0.047		0.49	0.53	0.51	0.51	0.021
Lchi05852	XP_020113436.1	bifunctional protein FolD 4	0.72	0.74	0.8	0.75	0.023		0.58	0.55	0.73	0.62	0.022		0.53	0.54	0.58	0.55	0.047		0.55	0.64	0.34	0.51	0.027
Lchi09560	OVA09234.1	DNA-binding WRKY	1.34	1.3	1.32	1.32	0.029		1.33	1.3	1.66	1.43	0.049		1.75	1.85	1.73	1.78	0.021		1.53	1.48	1.34	1.45	0.023
Lchi03796	RWR91137.1	WRKY transcription factor 40	0.93	0.9	0.99	0.94	0.041		1.43	1.45	1.47	1.45	0.029		1.73	1.83	1.39	1.65	0.028		1.85	1.91	1.58	1.78	0.026
Lchi13688	ALE71299.1	transcription factor WRKY33	1.24	1.21	1.24	1.23	0.028		1.75	1.81	1.48	1.68	0.033		1.97	2.06	1.94	1.99	0.036		2.14	2.16	2.33	2.21	0.019
Lchi10492	AOZ56990.1	bZIP1	0.91	0.92	0.93	0.92	0.032		1.38	1.31	1.3	1.33	0.028		2.04	2.13	1.71	1.96	0.033		1.72	1.68	1.64	1.68	0.044
Lchi18265	RWR74042	ranscription factor bHLH18-like protein	0.85	0.92	0.84	0.87	0.048		0.72	0.65	0.58	0.65	0.03		0.6	0.56	0.41	0.52	0.025		0.43	0.36	0.53	0.44	0.049
Lchi02202	AGG39700.1	bZIP transcription factor bZIP8	1.08	1.15	1.13	1.12	0.026		1.29	1.21	1.46	1.32	0.026		1.72	1.73	1.6	1.68	0.034		2	2.08	1.89	1.99	0.033
Lchi03005	XP_008801023.1	transcription factor TGAL6-like isoform X5	111.96	111.99	112.05	112	0.026		1.3	1.38	1.28	1.32	0.022		1.88	1.92	1.78	1.86	0.024		1.94	2	1.94	1.96	0.023
Lchi09267	XP_027148287.1	bZIP transcription factor 46	0.75	0.82	0.77	0.78	0.033		0.8	0.84	0.7	0.78	0.039		0.7	0.61	0.55	0.62	0.021		0.56	0.5	0.58	0.55	0.044
Lchi25591	OAP18573	Arabidopsis STOP1	2	2	1.88	1.96	0.037		2.42	2.35	2.19	2.32	0.02		2.02	1.98	1.89	1.96	0.027		1.59	1.61	1.66	1.62	0.025
Lchi16241	XP_012072198.1	transcription repressor MYB4 isoform X2	1.62	1.61	1.72	1.65	0.031		1.94	1.88	2.06	1.96	0.022		2.32	2.33	2.16	2.27	0.041		2.1	2	2.44	2.18	0.037
Protein synthesis and stability
Lchi10022	XP_010251683.1	UBP1-associated protein 2A	1.08	1.08	1.08	1.08	0.026		0.86	0.92	1.09	0.95725	0.029		0.76	0.74	0.88	0.7964	0.021		0.55	0.52	0.52	0.53	0.028
Lchi26499	O23712	Proteasome subunit alpha type-1-B	0.88	0.94	0.86	0.89	0.041		0.87	0.84	0.68	0.7954	0.049		0.51	0.48	0.79	0.593	0.026		0.53	0.62	0.49	0.55	0.027
Lchi21723	XP_010244155.1	plant UBX domain-containing protein 4	0.57	0.51	0.6	0.56	0.024		0.55	0.52	0.86	0.64575	0.021		0.75	0.85	0.85	0.81775	0.028		1.14	1.17	1.05	1.12	0.034
Lchi07909	XP_010943535.1	UBP1-associated protein 2C	0.78	0.77	0.83	0.79	0.025		0.61	0.64	0.48	0.57905	0.03		0.58	0.67	0.31	0.52	0.023		0.43	0.37	0.54	0.45	0.031
Lchi13629	XP_010243708.1	26S proteasome non-ATPase regulatory subunit 14	1.03	1.03	1.08	1.05	0.038		0.93	0.86	1.08	0.96	0.033		0.6	0.52	0.62	0.57955	0.029		0.41	0.5	0.47	0.46	0.023
Lchi27243	XP_010252879.1	aspartyl protease family protein	0.96	1.04	0.97	0.99	0.023		0.81	0.73	0.9	0.8129	0.033		0.48	0.52	0.51	0.50245	0.037		0.62	0.6	0.76	0.6621	0.05
Lchi03805	P52780	Glutaminyl-tRNA synthetase	1.35	1.34	1.36	1.35	0.04		1.37	1.3	1.32	1.3281	0.042		1.68	1.75	1.53	1.65	0.029		2.03	2.11	1.75	1.96	0.03
Lchi33029	P41252	Isoleucyl-tRNA synthetase	1.27	1.27	1.41	1.32	0.035		1.4	1.41	1.61	1.472	0.029		1.71	1.79	1.45	1.65	0.046		1.78	1.88	1.97	1.88	0.028
Lchi21294	O60155	Putative prolyl-tRNA synthetase	1.52	1.54	1.59	1.55	0.024		1.39	1.43	1.38	1.3984	0.046		1.59	1.61	1.48	1.56	0.039		1.78	1.82	1.95	1.85	0.02
Lchi17240	Q6MC06	Tyrosyl-tRNA synthetase	0.96	0.91	0.88	0.92	0.036		0.6	0.63	0.86	0.69555	0.041		0.48	0.58	0.49	0.52	0.04		0.48	0.53	0.4	0.47	0.027
Lchi11162	XP_006855471.2	yrosine--tRNA ligase 1	1.01	1	1.12	1.04	0.049		1.08	1.06	0.91	1.01885	0.027		0.75	0.68	1.1	0.8404	0.024		0.48	0.45	0.78	0.57	0.028
Lchi06205	OMP06553.1	Ribosomal protein L18/L5	0.89	0.94	0.88	0.9	0.034		0.64	0.64	0.7	0.66135	0.022		0.59	0.57	0.39	0.516	0.031		0.4	0.46	0.38	0.41	0.021
Lchi20932	P29344	ribosomal protein S1	0.49	0.54	0.5	0.51	0.037		0.6	0.53	0.53	0.55405	0.04		0.62	0.63	0.64	0.63065	0.043		0.47	0.45	0.58	0.5	0.025
Lchi06205	OMP06553.1	Ribosomal protein L18/L5	0.88	0.9	0.93	0.9	0.029		0.73	0.7	0.55	0.66135	0.044		0.43	0.52	0.61	0.516	0.04		0.45	0.38	0.66	0.5	0.04
Lchi06294	P19312	Ribulose bisphosphate carboxylase small chain SSU5B	1.74	1.72	1.61	1.69	0.034		1.31	1.34	1.46	1.3723	0.039		0.93	0.85	1.3	1.02365	0.038		1.06	1.03	1.27	1.12	0.024
Lchi31560	Q94JU3	COP9 signalosome complex subunit 7	0.85	0.9	0.87	0.87	0.028		0.76	0.84	0.65	0.74755	0.031		0.57	0.62	0.59	0.5926	0.038		0.49	0.47	0.63	0.53	0.046
Transcirptional regulating and splicing
Lchi05539	P24922	Eukaryotic translation initiation factor 5A-2	0.54	0.58	0.53	0.55	0.023		0.65	0.62	0.68	0.65065	0.03		1.06	1.11	0.9	1.0244	0.028		1.02	1.08	0.77	0.96	0.037
Lchi32846	Q92616	Translational activator GCN1	1.15	1.13	1.08	1.12	0.04		0.71	0.81	0.62	0.7117	0.03		0.51	0.45	0.71	0.5573	0.036		0.41	0.34	0.78	0.51	0.032
Lchi23385	XP_015890033.1	upstream activation factor subunit spp27-like	1.64	1.7	1.7	1.68	0.039		1.55	1.63	1.71	1.6326	0.023		1.71	1.61	2.08	1.80195	0.037		1.57	1.58	1.68	1.6105	0.025
Lchi19770	Q3US41	Epithelial splicing regulatory protein 1	0.88	0.8	0.85	0.84	0.037		0.7	0.72	0.67	0.7001	0.025		0.4	0.32	0.6	0.43755	0.045		0.37	0.42	0.48	0.42	0.023
Lchi19744	O22315	Pre-mRNA-splicing factor SF2	0.72	0.72	0.8	0.75	0.035		0.62	0.7	0.54	0.6218	0.042		0.6	0.61	0.37	0.5256	0.027		0.57	0.51	0.56	0.55	0.048
Lchi19674	Q5N1P5	Trigger factor	1.06	0.98	0.99	1.01	0.028		0.94	0.95	0.98	0.96	0.027		0.69	0.6	0.6	0.62705	0.027		0.48	0.53	0.64	0.55	0.025
Lchi17167	XP_010063937.1	replication factor C subunit 2	1.11	1.08	1.04	1.08	0.025		1.12	1.08	1.08	1.0942	0.043		0.91	0.97	0.67	0.85	0.023		0.59	0.53	0.59	0.57	0.047
Cell structure protein
Lchi31836	Q0WQ57	Auxilin-related protein	1.1	1.11	1.15	1.12	0.021		1.31	1.27	1.45	1.3437	0.039		1.61	1.7	1.26	1.5243	0.025		0.76	0.76	0.52	0.68	0.045
Lchi30445	Q9SCY2	FKBP3_ARATH FKBP-type peptidyl-prolyl cis-trans isomerase 3	0.48	0.47	0.61	0.52	0.044		0.56	0.63	0.62	0.59905	0.032		0.83	0.92	0.56	0.76985	0.023		0.64	0.57	0.7	0.6395	0.026
Lchi29346	NP_001267914.1	germin-like protein 2 precursor	0.85	0.87	0.97	0.9	0.03		0.83	0.74	1.01	0.86	0.034		0.67	0.62	0.73	0.6733	0.027		0.43	0.39	0.71	0.51	0.049
Lchi24817	NP_567178.1	plasma membrane intrinsic protein	1.6	1.59	1.56	1.58	0.04		1.67	1.61	2	1.75795	0.038		1.54	1.58	1.33	1.4842	0.021		1.24	1.32	1.46	1.343	0.028
Lchi23344	PON50597.1	Ribosomal protein	0.46	0.48	0.59	0.51	0.045		0.51	0.51	0.66	0.56	0.035		0.93	0.89	1.05	0.96	0.029		0.85	0.75	1.15	0.9145	0.022
Lchi23243	XP_010252903.1	photosystem I reaction center subunit V	1.02	1.02	0.89	0.98	0.043		0.8	0.77	0.6	0.7262	0.021		0.62	0.65	0.51	0.5936	0.028		0.48	0.54	0.42	0.48	0.029
Lchi23234	XP_022720897.1	aquaporin TIP2-1	1.41	1.41	1.46	1.43	0.047		1.71	1.8	1.78	1.7639	0.02		1.43	1.44	1.25	1.3736	0.042		1.53	1.57	1.42	1.5041	0.026
Lchi20669	Q9LQK7	Protein ABCI7	1.08	1.07	1.15	1.1	0.046		0.93	1	0.82	0.91535	0.034		0.72	0.68	0.48	0.6248	0.028		0.46	0.47	0.66	0.53	0.041
Lchi18210	P0A901	Outer membrane lipoprotein blc	0.7	0.74	0.63	0.69	0.03		1.34	1.28	1.61	1.41125	0.028		1.52	1.49	1.57	1.5271	0.048		1.88	1.82	1.88	1.86	0.028
Lchi13791	Q9SK39	Probable steroid-binding protein 3	0.5	0.48	0.55	0.51	0.032		0.57	0.49	0.58	0.54935	0.03		0.57	0.53	0.91	0.6709	0.021		0.77	0.76	0.89	0.8059	0.024
Lchi13458	XP_021651706	annexin D2-like	0.68	0.67	0.72	0.69	0.031		1.59	1.53	1.83	1.65	0.02		1.24	1.26	1.22	1.24095	0.026		1.14	1.05	1.11	1.1	0.046
Lchi28699	O81919	Calreticulin	0.69	0.75	0.75	0.73	0.033		0.74	0.78	0.41	0.6409	0.023		0.6	0.63	0.87	0.6997	0.031		0.6	0.56	0.4	0.52	0.035
Lchi00111	PSS06074.1	Boron transporter like	0.88	0.83	0.83	0.85	0.031		0.84	0.84	0.56	0.74605	0.037		0.8	0.75	1.1	0.88265	0.02		0.5	0.55	0.53	0.5244	0.046
Lchi10700	XP_010250301	probable sodium-coupled neutral amino acid transporter 6	0.86	0.81	0.84	0.84	0.038		0.63	0.57	0.64	0.61315	0.024		0.6	0.54	0.54	0.56	0.024		0.54	0.46	0.56	0.5202	0.048
Lchi17614	OVA16951.1	DnaJ domain	1.45	1.5	1.48	1.48	0.026		1.4	1.42	1.12	1.31565	0.033		1.6	1.51	1.7	1.6056	0.046		2.04	2.1	1.98	2.0433	0.033
Lchi27725	Q6NLC1	ABC transporter D family member 2	0.75	0.74	0.79	0.76	0.031		0.61	0.54	0.67	0.6067	0.025		0.76	0.85	0.85	0.8188	0.024		0.54	0.46	0.48	0.4922	0.03
