# Supplementary material for: The role of γ-aminobutyric acid in aluminum stress tolerance in a woody plant, Liriodendron chinense × tulipifera
Source: Hortic Res. 2021 Apr 1;8:80. doi: 10.1038/s41438-021-00517-y (PMC8012378; doi:10.1038/s41438-021-00517-y)
Supplement: Supplementary file 3 — Supplemental Table 2 [file 41438_2021_517_MOESM3_ESM.xlsx]

## Sheet: Sheet1
Identified Proteins
Gene number
Lchi00007	CPLGSVSTR	LSVAPSPSR	LTKPEIGHLNK	EGDLVDVSGNSIGK	ALGSIGAGTTPGHVYK	GAVPGKPGNLLR
Lchi00111	QDWTSGFSAGIR	IAGELFGLLIAMLFMQQAIK	FANGMFALVLSFGLLITALR	EIDDLLPVEVK	VLEEYHATFVETVPFK	VTSSTGTPVADSK
Lchi00654
Lchi01008	DQSQTSR	NQTLTLTPTPDTPR	MFTSMSWEEGGFYNGISNSTIDWGR	AILNPASMK	STCVLWLK	ILNGDFSIDDEPSHYASGTNIVK
Lchi02571	FRPIASHVNSVHHHR	HQYLLVK	QASSAFLSSQLANLK	EWESMEECFER
Lchi03011	NVACDHNIIFDIGCSK	CSQGFHSDVK	GHEVMVADAVNLPYR	WTPLLNK
Lchi03876	ISSAIPFHPR	TIATASSTSHPNTNK	GLDIGSAKPSPSDR	VPIVAGGTGLYLR
Lchi04342	LALLAFK	AINLSSNSFHGTIPQDIGR	IFDLVYNELVGR	LQNLDLSENGFSGPIPSSLGSYGSVFK	TALPEQVMEIADPALLSEK	IGVACSAESPK
Lchi04436	VTAILDK	AEVLQQPDTTGTLSR	SVFTCLLDEVSQYITDGLER	FVIGTSVSR	CSSSVAIVQQYFTNSISR	VLDAAFTALEGQNK	FIQLR
Lchi05070	ETAAAPASPR	ESSKPAAADVADAVGSK	EGLENGVPGVIVK	NVLSVHVVLDYYDMEK	APAPSK	ASSPNAEGPNASDDASDASVTR
Lchi06317	TLETPGEDPFVVGR	GHENPTDLK	SCAMATNGWMTR	HTLPAIDQGK	NDTFIYHAVEASK	FSLDALK
Lchi06927	ETGPVKPDSNSK	EAEPVQNLVVSEEAAPCEK	VVSAGPLAR	TSWMSCCGLFDAFLGSHR
Lchi07133	HLEDLDAEVYYHK	EAIVLVTPYNSGK	YGEYASVAAWLK	MAGSLNPQWR
Lchi07158	GNIVVNSALVDMYFK	EHYAAMVDLLGR	YVVLSNAFAGFGLWENVAEVR	SHEQTEQIYQMIR	EAGYVPDIK
Lchi07370	DVVRPSDQNPQWFLPPETFNFYER	QASLDYAAYNEDR	VSCFAVAGALANGHR	MVGQNLNTVR
Lchi08703	NEGLR	WLLSVVLGR	DLAWLLR	EETSFFFVVGHGMLSPSADYAAEGK
Lchi08896	TELAAEIVNLRPDMVEAENEK	ESALLLACGHGR	EIIEVRPETTHK	DGEGFLPLHIASAK	QIELHK	SPDSSISR
Lchi09110	DWCLLCELEQHVLMLR	LLVTSMQSICLEGLGGEK	CHHESER	QLSIHEAPNILTIVLK	NSPFQAPSSAK
Lchi10700	NLNSSSR	FLSEPSPHLLFLDSFR	ISKPSFDCLLQTLTPSLLRCGEPTTDEIGDYLR	GMAWVNNAFGR	CGEPTTDEIGDYLR	LMGMLDVQETLYLK
Lchi10914	FGGMQLSVQR	DEQTMSEK	ASGAAVVSQGNMGR	SLLPPGLVTIQVGHDK
Lchi07590	NEDDVSHLEALTR	SGDK	DSHQDSVLGLAWNK	CPLTMEHHTDK	YGTHYLNMELFGDLGVLAIK
Lchi07808	FAPSSQNTITSK	LYFYPANYSSFDASNALFSVSTGR	TFEYTAHVPPYTAPR	LHFCEIQSIIYK	DWDVLTDSSEDSEHQILSDHETR
Lchi08095	FGENVAIVPACAATWVPNR	VSLQPVSINFPFGMAEETR	GIPFK	FFLGFFNGLLGTIK	SFSLFAYHLYHLR
Lchi11646	QPWLSQIR	VMAFVGIQTGFGSTGR	NTCLEEATGLAFR	SHPQTYLGCMK	ALCAPDCSESSIAVWDIPK
Lchi11961	VLLESEIEEGEWQR	FDQLQLADEK	AISHSQCYK	ILPSHLPDPR	GVDLPEPTSADNVK
Lchi12018	LVSESPLGTLLQSR	GLDADVAVYSVLISGFCGK	GLSPDVVTYTTLIDGLCKDGR	EGLTDDAFVFFEK	CEPDVISFNTLIDGTCK	GLSPDTMTYSILINR
Lchi12152	CSYLVVVLDCHAAVGR	LVPTWMSLITTAITIAEILK	IEILMSTVNMK	EIWHK
Lchi12335	MESNPAK	LLSASNSIAMK	FDILGK	DDNLDEFGK	DDFEDEMSSDDDVDATEK	MLGADDSSDEGSDGHEDFNK
Lchi12803	SILTVNGQFPGTK	VVVEVVNNVQSNVTIHWHGIR	TYLLR	LQIFK	FNLVDPIER	MAWVVLDGK	LLPPPSDLPK
Lchi12860	SPSNFQLQQSLQR	ANGPLSYVQQR	QQQLSQQASLASPQVDSQGK	NWQLNIPGFTSEER	NMQHFFLCK
Lchi13108	IENATSR	QVTFSK	AFELSVLCDAEVALIVFSPR	CWGCGQVGHMK	SEIVDIHNDR
Lchi14470	ADLAALR	SDETLSAYVGR	AMAAR	VEGRPIGHGNGNR	GPAVNSIEEGDHLDR
Lchi15095	MAFAGTTQK	TVYLVDQLTADNR	CHHCK	GFCTVDLTLISSSR	ELAAWTK
Lchi15595	TAAETMTK	MYVLMQLFTLR	YHNLESK	FPPCDMSFSEYTPCQDPDR	DYAWYDNIPHR	GADAYIDDINQLIPLTSGK	QEQDAIEDVAR
Lchi15745	VASVLGCVVISMENYR	YDIGDSCSLNYLIDSIFPLFR	SEHFPLLFPSLDK	MMEEYFQVKPK	MTLGGLLALGYNVVVSYK	LNTPPPLSATSSTGGQER
Lchi16406	GGIEVSSGVWR	YVIAPSCGVTAK	GEADGNVGSAVDDVDHLPLK	WVELILGTYMGFGHR	YCVDAAVPEEAHPLK	EAQSEFEGCEGAEDPK
Lchi16602	LSIVDPELIK	AVNPAFNVDK	WTDEISKPGGDQTEIDMHK	ELHHMVIESVTDVNLPGSQYLPTK
Lchi16870	SSNPPDTFEEEWK	ALIELDVLEIMAK	LLASFSVLTCTSR	NQEGASLATMTLLTQDR	DLVDVGGGTGASLNLIISK	AGFAGFSIACFACSLGAMECYK
Lchi17242	SFIDYVLK	LEIAHLHIPR	SASDSLTGFYYADLDSVK	LSLQFAATWVPNR	GHQVVDEDDPAFIVR	AMITYAFGSFLFCHANER
Lchi17614	SINCQCSICLR	EVQPFEPFDILGLESGASDSEIK	LSIQYHPDK	YTGNYVMHQTLSTYYYFMKPSLAPSK	SELNLDLK	GVGGSTEGIAPFLQLPHFSEAIVK	FQAPAEGNYNLTSYCMCDAWIGCDR
Lchi18131	MIGWDIDDTFDGLDALDEGR	SGAVESAEELAR	GCCAFLQVWLWER	MSEPLYSR	YHCEMMSR	NQNWDSVNDLTDVSR
Lchi18710	QGIISLTLAELFNELTDCALGR	GCCAFLQVWLWER	HIIEFLPHTAR	QFGYEQDVPPFAFTGIGR	LSDEETVIR	LSFYESEDLPDVAEEEGR
Lchi20065	GGSDADGLSPPVSPCR	GVPVYVMLPLDSVTMGNSVNR	EAPGTYNWGGYAELMEMCK	WVVEEINR	LSCTAGYYNTR	MNPNLFQPDNWR
Lchi20170	LLESQFSHIEER	ITTQESEEMHQDDSIDAASR	DMIGALHTEMIDAK	MSDVGALSTVVR	SLVQYLK	ALNSIVDHAGASK	QSAELGVIPLLVK
Lchi21516	RPASDSLTGFYYADLDSVK	SLQEYLFR	TCFYDHFPHLAPR	HMYWHQQNR	YAGGSVTAPLMDLYR	TCQLLPR
Lchi22572	APDPFYVSEQDESHTVK	VFSQHTHK	LSPYLFR	SSVSHVWNR	APEK
Lchi22809	MVEPQQQK	IPLTQLGLDQAR	CIVSDNGQSPNWK	QIIGVR	NNSSETDLNLIIISHGLTSR	ASAHR
Lchi22838	TSPR	LPVVCGGK	DLWK	EAGDAPTVNTGEAR	GLLSDIADSLR	LELHEAGVAVVK	SIVHLK
Lchi23605	ILVVDGGK	QYDEER	VGDVDLASR	LPLTFLKPL
Lchi24332	TLISPSPFLASPLPYLSRPFHDR	FNTR	SGGWFGFISDAMEVVLK	ELQSSDFDNNGYLR
Lchi24365	MLTCCAPILTR	LVGCGSALPK	IVETSDEWISVR	ILSGDETLTGLAIEASR	TLPGHCQYIDK
Lchi24560	HACER	EENRPVLPKPR	LSPSISPPVEIR	SAGEIFLLLVFFFGFFR	EALESVTAEQQYLK	FTGNIGENTQNKPLK
Lchi25656	LSLPLFFAAGQQETGLDPHPK	DYLTATTFEAAFEAAR	ENR	LILQGIQATLDQIAASLAPL
Lchi33672	MALCFSR	ASGELSQQAGETK	SVEELGNDVYLIMPSAEVNQEK	MVAGAIANLCGNDK	RHIELALCHLAQHEVNAK
Lchi27653	TGEEVAMEIDGQVSISR	IVDLLR	QVLEMESMLLNPDFCR	LVSHEHCR	YEIEALEAE
Lchi27863	VSLAEFGLGIWGSLQEYFFR	LSLQFAATWVPNR	VNMMIDAMDADAWR	SFAHSVHEVGESSR	GCCAFLQVWLWER	QFGYEQDVPLFAFTGIGR	LSDEETAIHTLER
Lchi28356	HQQQMQGGGGESTVLITR	ELDLDLQVPNGWEK	SALER	SVATYGSSER	CGTVVPVPVPVQK
Lchi29784
Lchi29868	VDIDWR	NALMFCLIAEVLFSGWR	GCCAFLQVWLWER	QFGYEQDVPLFAFTGIGR	SSDFR
Lchi30223	SQR	NAEEGAHDQSSDR	SFDR	SELTISGADFLGALR
Lchi30309
Lchi30327	TGSTPSTR	GLVLER	VAVEFPQDCLR	FDFDLNVPYISHAVDDMIR	DLGFILEPAAMDTIR	MQEMFQALAAR
Lchi31037	LELGYGLGLIR	TYCGSLEK	CPASCSLTGFYYADLESVK	CPASCSLTGFYYADLESVK	MPYANFPLYYTPQR	LLQQVTGVAR
Lchi31073	LELGYGLGLIR	TYCGSLEK	EYLFR	CPASCSLTGFYYADLESVK	VNLAEFGLGILGLIVWK
Lchi31134	YVEYALETLFQLK	STTISLDPGLVYVHR	VTFVDEEWDK	FEFLAFSSSQLR	GVVAVDPMSPYK	AQEALEVMSPGEHNR
Lchi07574	IQVEGGLESESK	WVITGIPLR	FSCPPAPK	CHFSGVR
Lchi21351	LLASYSVLTCSLLTHDDGR	LYGLAPVCK	NQDGVSMAPLVLMNQDK	AYGMTAFEYHGTDLR	VVDVGGGTGAILNMLVSK	VLCCAYGSWVMEFLK
Lchi33551	CFSNFLLINILITK	HTYR	LNK
Lchi27725	VFDQIPEVPSEVAWNMLIDGYGK	GLTAWNSVIGAYAR	NIVSWNTLIGGYVIHEEFK	VTLALVISACGELGAIVQDCAR	KPGASVWGALLGASK	SVNLGDVSDYNLR
Lchi31949	EAYFLQGVDER	LEWIHALLK	LWVAQIR	EVAYDAEDVIDSYIFNAEQQR	APIVEEVDVVGVEDETETLVR	FLNESESWALFCK	ILWGAFK
Lchi33118
Lchi05759
Lchii21261
Lchi33672	ASGELSQQAGETK	IVEAGGLTSLLMLLK	MVAGAIANLCGNDK	CGHPYVLAQVAR
Lchi31616	DIDGLISCLDGMDGSDGTFDGLDALDEGR	TCQLLPR	LLAWLDSLSVYEIR	LTGLPLDYTQYFSPK	DCCAFLQVWLWER	TFPMATGPYQYWVAEQSLYR
Lchi26278	AAQK	ESPSVPSFLLHPLAHFSTK	HLNSYCSDLHSCIYHYK	HFEYSNTQHASSR	HLSVR
Lchi27653
Lchi29824
Lchi04198
Lchi06125
Lchi26133
Lchi00260	GVSDQFPAGLR	NCLYEVTTCSR	DGYDIVLSDVYMPDMDGFK	EIEHSGSVEDSDR	ENVASHLQK
Lchi02324	MGEEEEGK	IVGPAIFSR	WAIPMQFAYAFQLPLNK	EIYEILDYIEFR	EFTSNELFSMYILK	ADFALPVQER	VQSLEEALK
Lchi02508	AFVEHYYTTFDANR	AGLANLYQDASMLTFEGQK	FSQMFHLMPTPQGSFYVLNDIFR	LNYA
Lchi03557	YMVIR	GDPGVVIR	GSGGITIK	TGQALIFGIYEEPMTPGQCNMVVER
Lchi04290	LMPSTWIVIR	IDGCHFHR	TTQFYQR	ILSLTVSLFSSVYVMK	NELLFQQFNINYNTLPAIFR	GSCVFR
Lchi06287	LVEIVAALEAEK	DQVVGVFQASTEYFTER	LHPGLDLSR	DSSLFGLIVAR	FFLEDPINFDTLAVVFNR	SHMK
Lchi07286	AAHGRPK	HIGNDVWDVAMER	IMEMMSSAAQD
Lchi07632	FSFQCGCLVSGLVK	VPTR	SGPSSQDAVSLLMGVDDGGCQL
Lchi08332	ALDTNNTIGSTAK	HDAR	YYDHHHQNHSHHELDSLRPIR	FVHAVNLLGGHER	DYCNPMINSLSR	DSGGVLSFEK
Lchi11787	IPEGFGDPSR	LMEEHK	TPVDGCVTAVEK	LMILDGCFMLEIFR	NAAEVIWPATELHEAGIK
Lchi16547	APCCQK	QGTWTPEEDQR	LVAYVHEHGHGNWR	EEEQTIIDLHR	SLSLSLSLSLSLHLS
Lchi17379	AVEENIIVYLGTGCGK	THIAVLLIYELGHLIR	NVCIFLAPTVQLVQQQAMVIR	IFGMTASPVIGK	LLSTYGSR	SSSETFDGLEESR	MTVDWETVR
Lchi22984
Lchi25788	ESIFSIGEPQQLER	SCSLPNLR	HLIYLEK	WDELPCK	VLNLSGNNIVR	ISEVEGLHR	STTAYQFDR	LLNLATGHSMR
Lchi28757	ETNGVSYLDEDAICDK	FDK	LSAAISTILETK	QAISTSPADPAMDR	FFLK
Lchi30939	TCQLLPRPSCSPR	LTGLPLDYTQYFSPK	GCCAFLQVWLWER	QFGYEQDVPLFAFTGYR
Lchi31488	GFPGQLMGEELSGLSVK	LEMGLR	GNLIHQENMELCK	MNFIHQENMELYK	ESNGGANR
Lchi32788	MINGGTDSDNR	LHEVIQSR	ISELEAALQDSQK	FVEAEWMNSQR
Lchi33004	HLLTWTVSLTYQKPR	AAQGRPPR	LLSGLGWLWFGHPPLSTVSVPSFR	LLAWLDSLSVYEIR	SQTPLLFEVMSR	QFGYEQDVPLFAFTGIGR
Lchi12439	GNWTLHETLVLITAK	TAELR	WVENYCWSHGCQR	DRPSYWQMEK	ALLACEEK	LQMEEHR
Lchi26491	VIDEDDPAFIVR	GDHMCSLAMEHQPLPAIK	WFYNTFASVIPTTER	ADIDGLTVEDLAR	LLAWLDSLSAYEIR	SQTPLLFEVMSR	TFPMATAPYQYWVAEQSLYR
Lchi28699	LCTLDQVVIR	ALVPYYPMAGR	DMSSNPILVLQVTYFK	ISSDQLNLLK	SALDYLEVQPDLTPFIR
Lchi05635	ETMALLR	LANANLAALAQK	FQESELLK	EAVEEYVAEAIK	FAQYPSCPK	FEDYMK
Lchi01089	FPYLSTLSSR	LQHPAIGLLR	FPYIQSFPQLK	EEILLSWSFSSFFLHR	QMQEEEEEEAER	MGVQSEINQEGLNNAVLR	VTVVACGALTTPSLLK
Lchi02667	GDSVLDAVR	FLGFRPEAVPAGTTK	LLLEFVTDPRPK	SADGMTFSAR	LDAEDMSEANVWLFPILK	FFATTMQK	SQTEGLQTHLK
Lchi03581	CNYCDR	QHFAHR	QEVFGPEYMGVR	HPIDVDVEEEDVPR	WTNAEYADTK	THIFWSPCAAHCIDLILEDIGK	TSGTPVDIVNTIR
Lchi03786	IYTDVLTEAR	DSFYACVEK	MCRPTWDQALDEDDR	QSEALEHMAENK	FGNLQR
Lchi04100
Lchi04843	NFHFCPSK	IDESGPFASLLK	FLQGLLTNDVK	ETNEELYMLWR	LEEAFNR	GHEDVK
Lchi00443	LEGQNGLVIFSNSSCCMCHSIK	EIEWALVR	LLGR
Lchi00938	IQADSQILEGSAGSIWCSIYR	AYTPQIVSMGPFHR	QMLQAMEEHK	AGNNELESYLMAIK	AYTPQIVSMGPFHR
Lchi00980	AQTVDAR	NISHNVR	CTECGSQSIEDSQADVAILLR	LEEDFGETVLYAPR	QMMLELLTPSPPR
Lchi01185	QAFVAASIK	DIPAASGLK	TEMVAAEPMTKPSPFSR	SGTDAILGDYLTK	GIATASSAHGLGTAALSAK
Lchi03287	QPLLLDIVDEK	AETGDPILSGVCLDIPK	LWEPDSGSIFLDGEDVCGLDVLR	ELTDAEVSK	THGLTTIMVSHSIK
Lchi03619	GPWSPEEDAK	AYIEQYGTGGNWIALPHK	HGGFSEEEDNIICSLYISIGSR	HLSTINQETK	TGQEDQVYGFDCLK
Lchi05365	SHASAPEAVEGEVTGK	ETTEGCLNSIK	TCEENGEISLK	EDTPLLYSMEGPYNK	AYLGVSASISQTIQELNVEK
Lchi09914	VSTIIVR	GLSFSSFSLQNR	QALPNDFLK	FATGFTPLQPKPLDSIIDFER	GDIVFTSK	DTHEFEFK
Lchi10007	QNGLAFYPIPLHFK	NLSLISGEPMHVWVEYNR	QLNAQALDPR	ILFAEVLEDWEHEYGPHR	ELLLVYDFMPNGSLDK	LSADEFVLVEWVWECWR
Lchi11869	SWYHLR	IADSTVTLAVPDPEGAR	SNNEVPLMSVLNFVAK	DVNDSVDHPFKPR	GSGLGTSSILAAAVVK	QLLEEASDFNVK
Lchi12001	SWILALLLMISPLILLLHDLCK	LSNSLDPDDLVLEWFR	LCFGAPLLMICEAEK
Lchi23330	HLLEDEMSDHEIESLYDWNHYK	IQSTSTTAPR	EQVNSSQPIK	EEPTMVINNHPK	TSSSFDDK
Lchi24553	GLVLER	LFTSEVGVLCR	WSDAIDDVR	EYGGELHQR	ASEHWAVMDTIR
Lchi26336	AEKPVGSQALLGQPK	QAAKPTDGASK	AEQKPQEPK	GGKPAAK
Lchi27062	ECIFSLHIVWSEDLK	DQYPER	SGQDLMTWIISK	ECIFSLHIVWSEDLK	DQYPER
Lchi27497	GTLSGGR	LYGYCIEGDER	TTPLDWPTR	ICLGTAQGFTYLHEELRPR	SAQEYGYEQK
Lchi32037	INDFQVR	LVGLAHPQQSR	ECEIAVCATGLPR	LDPVETLEK
Lchi03686	FRPNDVELIGYLFR	DISFDHGDGVFYFFTPTFR	MLAFFNGKPCDKDAK	GLGLQHCHLASQQSNK
Lchi06330	IDIEDLNLGAIESLR	HLCGPATDLTLR	GIALAACCHHLCQWK	EHHGLEAQLVK
Lchi09821	VLSHGSLNYCSLIPSMSK	WGSHGGRPTSK	IQSTNLVDMIFYIFPK
Lchi14231	VGPYNGR	SGLHMMDGPHK	SLMMDDPYPK
Lchi15769	VDLAALR	SDETLSAYVGR	AMAAR	AGEQVEAGIR	GPVFIPWEPPAPR	YYPFSTGNNVVLK	TLSDAHVSSDTAPEMIVSRPEIR
Lchi16057	SLSPNHR	NQIPVVR	ELENAPMITTESGLQYK	LYIPGSLAFPK	GLNSAPGRPR
Lchi17145	LEIEQLR	YWILVAMLTVFER	VGDTLVSWFNVQQSLSR	SFSLGTEPAGGCNSFDHTTYTEAQTSMAAGFTFK
Lchi18483	CLPLSYR	QGAMPVTDYIVK	FEEYMMWCNVDEDPMVTLSK	ILEDFILFVAALSHLEMGLK	LSYLVVDLIIWWSIR	AGCPTAVVPFFGDQFFWGDR
Lchi19027	SEYNPDQYLWEQEFTLAGK	QDLEASTEISNR	RPYLEVQSLYSFSLSR	FDIMDINCLQVAPK	LVNLDMLSQR
Lchi20649
Lchi24848	LAWVVFYGSK	QSLSAAFFEAK	AICNSLPLCLK	LPNIKPSTQWQMFGEGFYISQFK	AMDLNWELLAPWQGSK	CVPNVEVVVIDGHHFIPQEK
Lchi25064	ALISSK	LAFIVNVGIFCHFLSPFLGR	VGSGYHVPR	YLLHPMLLVR	GTEPYVVLYHLLQIFSYLFYK	IVEGLDGFLK
Lchi26412	FYNSWASK	VLGQTPAPENSPSPPGGPSGTTK	IAYIVIMQLVILALGFLFR
Lchi27219	GELHQWYK	THDEAVLSASPHVTTDDWR	LQVNHVGGSK	SVVGESAIR	EEEQR
Lchi30758	SLGRPMER	HLLTWTVSLTYQEPWSQSR	AAQGRPPK	SFAYSVHEVGESSR	SQTPLLFEVMSR	GCCAFLQVWLWER
Lchi33827	GGAR	FELTGPSILENILR	VLTGSGSPNGIQDGAPR	DNPVVR	HINGNLADVLASK
Lchi07211	IALLYSFGSEDLK	HPER	TGVGLVCSHQDQMASDIFQK	NVFALFCTVLWSEDLK
Lchi04095	MMQEVLK	QSTK	YLEAALNQDVQYFDTEVR	SQQALSEAGNIAEQTLVQIR	TIDHKPGIDR	TIALVGSSGSGK	TTLVIAHR
Lchi05520	TIGEGTFAK	FAQNMETGESVAMK	LHEVLASR	IYIILEFVTGGELFDK	HGEEEEVSLDDVR	LEGISANK
Lchi13248	VVFK	LELGYGMGLTR	RPASDSLTGFYYADLDSVK	RPASDSLTGFYYADLDSVK	VLQASTPR
Lchi14208	IQCDVCEK	APATVICCADEAALCTNCDIEVHEANK	LLLECLSNK	AAFIFCVEDR	DCDEPIHSPGSLSGNHQR	VALSAACAK
Lchi10272	SDNSR	QLNCPPR	DYIWNYTQR	VASCFVQGLADR	LQTIGDELELYAR	MEQFYFAEEIK
Lchi09115	SWIYTSLLVIAR	LGNDAEVSQDIK	NPGMEDDPTCGPIIDNIAMK	VAFYSVYYNTR	VWGVSGSTK
Lchi14090	ESGTDLFDPQTIMESDFSPGK	SDGEGCSSIADWAR	SIHISSPILAAK	NLPMTPESALLYLELPSSVR	VLTCNEFDK	EECANLFPSCR
Lchi14538	SSNANATAYASVGR	YYSLATGSWGQANAVTFAILGEK	QITQEVQLLSGVEDGVK	LVFNAEDAVDEFMIQSEMHR
Lchi05852	GDHMCSLAMEHQPLPAIK	VLDGTPFAGLLTLR	AMITYAFGSFLLCHANER	IMLSDTESFQWYLGER	NAGGSVTAPLMDLYR
Lchii09560	MLEAELTR	TMCDNFVSLQNK	MPEEQPASK	KPHGPPK	TDPSDPTLVVK	DQSILVATYEGEHTHPHPSQAEAPK
Lchii03796	TLQNQVFELTNK	ASEGQTPSR	EESHEINDNK	NINHVESSSSEDSCK	FLAEQMAATLSK
Lchii13688	GFSDR	LIGGGIPK	SEYNTAIQR	SDDGYNWR	SVDGQITEIVYK	GTHNHPKPQSTR	AVITTYEGK
Lchii10492	DGEMPTTIVR	QPTFGEMTLEDFLIK	GADGEPVEK	QAYTVELEAELEMLK	LSDQHPQWFLPPENFNFYK
Lchii18265	TSTISPEILISQGSLMNQSYVSK	VSVATTRPPSHTQDHIIAER	FIALSAIVPGLK	NILIR	TLEEIEK
Lchii02202	QSSVYSLTFDEFQNTLGGLGK	DFGSMNMDEFLK	DGNNGNLGSNLPQR	SSNNADLGLGFLDTGR	NQTMETNSSQEGAK
Lchii03005	VNIEEVLR	AYVQQLESSR	LAQLEQELER	SAVFFLMSGMWR	LEALASFVNQADHLR	GLLALGDYFQR	ALSSLWAARPR
Lchii09267	SDNTGGSTIVEVDAK	SEDASHGMLRPSK	TALQAHITDIELDMLVESGMSHYDNLFR	VLTPHLDPLTEK	GLLALGDYFQR
Lchii25591
Lchii16241	KPCCDK	GAWSK	SLPEAAGLLR	GNFAEDEEDLIIK	LHALLGNR
Lchi10022	IQQLQQAFAELEGHR	ELEEHFHGLESSLK	FVELEDQEK	EQASLGQLQEK	ALAETVINGVSNGNTDATVEEK
Lchi26499	IFGLLESNDVAENLGALR	DPEILILASK	AGGAMTADDVER	NASVHSIHGSLLAVGELLR	GRPSLEALACIGSFAK
Lchi21723	KPAEK	KPAAEKPTEEK	EGGSTGDK	AMGIMNSFINDIFEK	EEETVSLSPTMAPK
Lchi07909	EPSEVLFSAR	EEEVSSK	RRPWGK	VWLGTFDSAEAAALAYDQAAFSMR	DLTYGEDGCSPVVALK
Lchi13629	HLLTWTVSLTYQEPWSQSR	AAQGRPPK	DLESYGFGSLIHLAR	HIMEFLPYTAR	TLEHDEAHYLR
Lchi27243	ALELPLHK	YYISLYQEDK	LVEAYFWILGVYYEPQYTR	VFVQSYLDEAK	VIEDLYIHGDGYTHSQDETK
Lchi03805	EIPGLVEK	EEDDDSDER	GLVLER	FEFDLNVPYISHAVDDMIR	LQVNHVAGSK
Lchi33029	LTGLPWDYAQYFSPK	LSLTVPVSLPGIPSSDIMR	DWNFGYEQDVPLFAFTGIGR	YHCEMMSR	LSDEETAIR
Lchi21294	ERPAFSTFK	LLLPLEAPSNSSSSR	LVNVPARPHNPIIFAVR	HCRPHHPAVYNR	LIEFMLQNGCPPNVVTYNVLIDGLCK
Lchi17240	SLALVVHLQVLHLHR	GIMGILTANGIIGNLFR	ALVDILTQGQNLCLVR	DVGEAHVLAFEVASAR	SLGINFIPVEVSLK
Lchi11162	QWSGFK	TWR	FGPIAR
Lchi06205
Lchi20932	TQTLDCRK	LLLPR	EVFNGK	SVPAVFFGEIHLR
Lchi06205
Lchi06294	ESNECVR	TSSPPK	THIQNLLPDEEIPFPIPQSIK	DLKPQMQKPFESNSIIK	NYIFDAEK	LFASIWLLFSTLAVAR
Lchi31560	GSLLEDEVLLVK	LEHSLDESGIR	SYHIMIASLAK	IMWDLINAMR	TYSILLEGWGK
Lchi05539	HIVIHGCTWVHLSQLSITAPK	VGLVLLEISR	QITSYCLNVHGTAK
Lchi32846	GGAEEAR	ISDQSHR	MGDKPESLAEGWEK	IEMEVER	DHEDDLK	DKDGIEGDEK
Lchi23385	TCQLLPR	LLAWLDSLSAYEIR	LTGLPLDYTQYFSPK	QGIISLILAELFDGLTDCALGR	QFGYEQDVPHFAFAGIGR	LSDEETAIR
Lchi19770	HALSDELFYK	LSMVR	FSSVFTR	VKPLYDK	VNAVTPTTAITAVGFAMR
Lchi19744	DPHPIFR	SSSLEHSAHK	LENDFTFPSGPPVSEDDDEVTESK	LQNPLYEFYNTFNVTNPSSVAGK	AVNGSADPMGYPNPTHLDLTR
Lchi19674	IAQETK	LLLLGAGESGK	LLFQTGFDEAELR	VLAQEIETLWR	WIHLFEGVTAVIFCAAISEYDQMLFEDETK
Lchi17167	NNPMEEIQVDSR	EDALGIIHPHDDSLMK	LIIPDR	VMTLSVTAGEVPHQK
Lchi31836
Lchi30445	VEKPEEEK	ENLSHPPYFQMIK	AAILALQDK	LIQPVPKPTTSSTK
Lchi29346	DDEWK	AGTSILLNLTDDVLYQVMK	SLENHMYMLIQLFTLR	DEYQACILLNYLLDSYEVDR	GNEIHGCLYVASAQGPHEK	TYVDGGTISGGAMIDDEMTLR
Lchi24817	IYIANNPLSIR	THELGQR	ENAAK	AIEQIEAK	FPSPIAEDKDIVK	EKPLLGLYR
Lchi23344	DVPHFAFLGIGR	FEMFSLPQEEEK	ECIVSEATEAMLLYR	SLGISDQLSQSLSDVGLR	QYIFVAATLPESGK
Lchi23243	EHNYSAEVK	SSINHHK	HAMEWAIITTMEYGIQIMHR	SCMAIPNR	NQEVSR
Lchi23234	GTDQIGSVFAICSASQSHK	AQNLSTNATQALQK	INQEER	NMVPWR	DYGFSYIPSPSPLLEQAIR
Lchi20669	EFMEFAR	CPCRK	VEATEVLADPIVR	GLVLER	FEFDLNVPYISHAVDDMIR
Lchi18210	SSSQGTRPNVGSQPR	GVLGAGPSNMSQINLVK	INDNDLSLNTMILR	TVNHGDNFVSPWSISTTNDLLK	TEWFFTSGSWESDNEIPR	LHPSIDLSGFDSLELEVAAEEK
Lchi13791	HVYMAK	YDDMVESMK	LDVELTVEER	IMSSIEQK	AYQAATNTASTDLPPTHPIR	DNLTLWTSDLPEEGGEQSK
Lchi13458
Lchi28699	LCTLDQVVIR	DMSSNPILVLQVTYFK	SIIHAQDPPTPLFK	YSSFEALTSHVWR	SVVLAISLRPEYMESFQK
QPCR Primer	Sequence
QPCR-LcMATE1-F	5'-GCCCGACGATACTTGACATT-3'
QPCR-LcMATE1-R	5'-CTGACTCCTAAGCGGCAAAC-3'
QPCR-LcMATE2-F	5'-AGCGACTTTTGCACGATTCT-3'
QPCR-LcMATE2-R	5'-ACATGTGAAGCCACCAATGA-3'
QPCR-Tubulin-F	5'-CAGCTTGAGCGTGTCAATGT-3'
QPCR-Tubulin-R	5'-GATCAGTTCCGCTCCTTCAG-3'
